# Supplementary material for: Vector Competence for Zika Virus Changes Depending on the Aedes aegypti’s Region of Origin in Manaus: A Study of an Endemic Brazilian Amazonian City
Source: Viruses. 2023 Mar 17;15(3):770. doi: 10.3390/v15030770 (PMC10058289; doi:10.3390/v15030770)
Supplement: Supplementary file 1 [file viruses-15-00770-s001.zip]

Archive with 1 entries (1 files):
- viruses-2190778-supplementary.pdf
